# Supplementary material for: Genetic Diversity and Collection Structure Studies of Sesame (Sesamum indicum L.) Accessions Across Ethiopian Research Centers
Source: Genes (Basel). 2026 Feb 28;17(3):300. doi: 10.3390/genes17030300 (PMC13026398; doi:10.3390/genes17030300)
Supplement: Supplementary file 1 [file genes-17-00300-s001.zip]

Archive with 1 entries (1 files):
- genes-4146220-supplementary.pdf
